# Supplementary material for: Efficacy of Virtual Reality Interventions for Motor Function Improvement in Cerebral Palsy Patients: Systematic Review and Meta-Analysis
Source: J Clin Med. 2025 Nov 26;14(23):8388. doi: 10.3390/jcm14238388 (PMC12692755; doi:10.3390/jcm14238388)
Supplement: Supplementary file 1 [file jcm-14-08388-s001.zip]

Archive with 1 entries (1 files):
- jcm-3912964-supplementary.pdf
